# Supplementary material for: Insights into cargo sorting by SNX32 and its role in neurite outgrowth
Source: eLife. 2023 May 9;12:e84396. doi: 10.7554/eLife.84396 (PMC10219652; doi:10.7554/eLife.84396)
Supplement: Figure 1—source data 2. — Immunoblot source data of two biological replicates (values represent the ratio of HA to GFP band intensity). [file elife-84396-fig1-data2.zip]

Archive with 3 entries (3 files):
- Figure1-source data 2/1.tif
- Figure1-source data 2/2.tif
- Figure1-source data 2/Figure 1 - source file 2.tif
