# Supplementary material for: Insights into cargo sorting by SNX32 and its role in neurite outgrowth
Source: eLife. 2023 May 9;12:e84396. doi: 10.7554/eLife.84396 (PMC10219652; doi:10.7554/eLife.84396)
Supplement: Figure 1—source data 3. — Immunoblot source data of three biological replicates (values represent the ratio of HA to GFP band intensity). [file elife-84396-fig1-data3.zip]

Archive with 4 entries (4 files):
- Figure1-source data 3/1.tif
- Figure1-source data 3/2.tif
- Figure1-source data 3/3.tif
- Figure1-source data 3/Figure1-source data3.tif
