# Supplementary material for: Insights into cargo sorting by SNX32 and its role in neurite outgrowth
Source: eLife. 2023 May 9;12:e84396. doi: 10.7554/eLife.84396 (PMC10219652; doi:10.7554/eLife.84396)
Supplement: Figure 1—figure supplement 1—source data 1. — GBP immunoprecipitation was carried out as described in the ‘Materials and methods’ section and immunoblotted using GFP and HA antibody. Immunoblot source data of two biological replicates. [file elife-84396-fig1-figsupp1-data1.zip]

Archive with 3 entries (3 files):
- Figure 1- Figure Supplement 1-source data 1/1.jpg
- Figure 1- Figure Supplement 1-source data 1/2.tif
- Figure 1- Figure Supplement 1-source data 1/Figure1-figure supplement 1-source data1.tif
