# Supplementary material for: Insights into cargo sorting by SNX32 and its role in neurite outgrowth
Source: eLife. 2023 May 9;12:e84396. doi: 10.7554/eLife.84396 (PMC10219652; doi:10.7554/eLife.84396)
Supplement: Figure 2—figure supplement 1—source data 1. — Immunoblot source data (values represent the ratio of S to P fractions normalized to vinculin). [file elife-84396-fig2-figsupp1-data1.zip]

Archive with 2 entries (2 files):
- Figure 2-figure supplement 1-source data1/1.tif
- Figure 2-figure supplement 1-source data1/Figure2-figure supplement 1-source data1.tif
