# Supplementary material for: Insights into cargo sorting by SNX32 and its role in neurite outgrowth
Source: eLife. 2023 May 9;12:e84396. doi: 10.7554/eLife.84396 (PMC10219652; doi:10.7554/eLife.84396)
Supplement: Figure 2—figure supplement 2—source data 2. — Source data of three biological replicates. [file elife-84396-fig2-figsupp2-data2.zip]

Archive with 10 entries (7 files):
- Figure 2-Figure supplement 2- source data 2/1/
- Figure 2-Figure supplement 2- source data 2/1/PROTEIN_GEL_02092023_114723_(Protein Gel)_raw.tif
- Figure 2-Figure supplement 2- source data 2/1/SNX32_PliMAP1_fluor2-[Cy2].tif
- Figure 2-Figure supplement 2- source data 2/2/
- Figure 2-Figure supplement 2- source data 2/2/20230209-SNX32_PliMAP_2-[Cy2].tif
- Figure 2-Figure supplement 2- source data 2/2/PROTEIN_GEL_02112023_140437_(Protein Gel)_raw.tif
- Figure 2-Figure supplement 2- source data 2/3/
- Figure 2-Figure supplement 2- source data 2/3/20230209-SNX32_PliMAP_3_invert-[Cy2].tif
- Figure 2-Figure supplement 2- source data 2/3/PROTEIN_GEL_02112023_140246_(Protein Gel)_raw.tif
- Figure 2-Figure supplement 2- source data 2/Figure 2- Figure Supplement 2-source data 2.tif
