# Supplementary material for: Insights into cargo sorting by SNX32 and its role in neurite outgrowth
Source: eLife. 2023 May 9;12:e84396. doi: 10.7554/eLife.84396 (PMC10219652; doi:10.7554/eLife.84396)
Supplement: Figure 5—source data 1. — GBP immunoprecipitation was carried out as described in the ‘Materials and methods’ section and immunoblotted using GFP and TfR antibody. Immunoblot source data (values represent the ratio of TfR to GFP band intensity). [file elife-84396-fig5-data1.zip]

Archive with 2 entries (2 files):
- Figure5- source data 1/1.tif
- Figure5- source data 1/Figure5- source data 1.tif
