# Supplementary material for: Insights into cargo sorting by SNX32 and its role in neurite outgrowth
Source: eLife. 2023 May 9;12:e84396. doi: 10.7554/eLife.84396 (PMC10219652; doi:10.7554/eLife.84396)
Supplement: Figure 5—source data 3. — His pulldown was carried out as described in the ‘Materials and methods’ section and immunoblotted using His and TfR antibody. Immunoblot source data of two biological replicates (values represent the ratio of His to TfR band intensity). [file elife-84396-fig5-data3.zip]

Archive with 3 entries (3 files):
- Figure5-source data 3/1.tif
- Figure5-source data 3/2.tif
- Figure5-source data 3/Figure5-souce data3.tif
