# Supplementary material for: Insights into cargo sorting by SNX32 and its role in neurite outgrowth
Source: eLife. 2023 May 9;12:e84396. doi: 10.7554/eLife.84396 (PMC10219652; doi:10.7554/eLife.84396)
Supplement: Figure 5—source data 4. — His pulldown was carried out as described in the ‘Materials and methods’ section and immunoblotted using His and TfR antibody. Immunoblot source data. [file elife-84396-fig5-data4.zip]

Archive with 2 entries (2 files):
- Figure5-source data 4/1.tif
- Figure5-source data 4/Figure5-souce data4.tif
