# Supplementary material for: Insights into cargo sorting by SNX32 and its role in neurite outgrowth
Source: eLife. 2023 May 9;12:e84396. doi: 10.7554/eLife.84396 (PMC10219652; doi:10.7554/eLife.84396)
Supplement: Figure 5—source data 5. — The elute was resolved in SDS-PAGE and immunoblotted using GFP, SNX1, and CIMPR antibody. Immunoblot source data. [file elife-84396-fig5-data5.zip]

Archive with 5 entries (5 files):
- Figure5-source data 5/CIMPR.pdf
- Figure5-source data 5/Figure5-source data 5.tif
- Figure5-source data 5/GFP.pdf
- Figure5-source data 5/SNX CIMPR GFP RG.pdf
- Figure5-source data 5/SNX1.pdf
