# Supplementary material for: Insights into cargo sorting by SNX32 and its role in neurite outgrowth
Source: eLife. 2023 May 9;12:e84396. doi: 10.7554/eLife.84396 (PMC10219652; doi:10.7554/eLife.84396)
Supplement: Figure 6—source data 3. — GFP nanobody-mediated pulldown was carried out as described in the ‘Materials and methods’ section and immunoblotted using GFP and BSG antibody. Immunoblot source data of two biological replicates (values represent the ratio of BSG to GFP band intensity). [file elife-84396-fig6-data3.zip]

Archive with 5 entries (5 files):
- Figure6-Source data 3/BSG_1.tif
- Figure6-Source data 3/BSG_2.tif
- Figure6-Source data 3/Figure6-source data 3.tif
- Figure6-Source data 3/GFP_1.tif
- Figure6-Source data 3/GFP_2.tif
