# Supplementary material for: Insights into cargo sorting by SNX32 and its role in neurite outgrowth
Source: eLife. 2023 May 9;12:e84396. doi: 10.7554/eLife.84396 (PMC10219652; doi:10.7554/eLife.84396)
Supplement: Figure 9—figure supplement 1—source data 1. — Immunoblotting was done using BSG or vinculin antibody. Immunoblot source data of three biological replicates. [file elife-84396-fig9-figsupp1-data1.zip]

Archive with 4 entries (4 files):
- Figure 9- figure supplement 1- source data 1/1.tif
- Figure 9- figure supplement 1- source data 1/2.tif
- Figure 9- figure supplement 1- source data 1/3.tif
- Figure 9- figure supplement 1- source data 1/Figure 9- figure supplement 1- source data 1.tif
